# Supplementary material for: Phase Equilibria, Thermodynamics and Solidified Microstructure in the Copper–Zirconium–Yttrium System
Source: Materials (Basel). 2023 Mar 2;16(5):2063. doi: 10.3390/ma16052063 (PMC10003912; doi:10.3390/ma16052063)
Supplement: Supplementary file 1 [file materials-16-02063-s001.zip]

Archive with 1 entries (1 files):
- materials-2177736-supplementary.pdf
